# Supplementary material for: Short-Term Omega-3 Supplementation Modulates Novel Neurovascular and Fatty Acid Metabolic Proteome Changes in the Retina and Ophthalmic Artery of Mice with Targeted Cyp2c44 Gene Deletion
Source: Cells. 2022 Nov 4;11(21):3494. doi: 10.3390/cells11213494 (PMC9658563; doi:10.3390/cells11213494)
Supplement: Supplementary file 1 [file cells-11-03494-s001.zip]

Archive with 2 entries (2 files):
- Supplementary Figures_Perumal et al 2022_Cells.pdf
- Supplementary tables_Perumal et al 2022_Cells.xlsx
